# Supplementary material for: Trypanosoma brucei and Trypanosoma cruzi DNA Mismatch Repair Proteins Act Differently in the Response to DNA Damage Caused by Oxidative Stress
Source: Front Cell Infect Microbiol. 2020 Apr 16;10:154. doi: 10.3389/fcimb.2020.00154 (PMC7176904; doi:10.3389/fcimb.2020.00154)
Supplement: Supplementary file 1 [file Data_Sheet_1.zip]

Archive with 5 entries (5 files):
- Figure S1.pdf
- Figure S2.PDF
- Figure S3.PDF
- Figure S4.pdf
- Figure S5.pdf
