# Supplementary material for: Trypanosoma brucei and Trypanosoma cruzi DNA Mismatch Repair Proteins Act Differently in the Response to DNA Damage Caused by Oxidative Stress
Source: Front Cell Infect Microbiol. 2020 Apr 16;10:154. doi: 10.3389/fcimb.2020.00154 (PMC7176904; doi:10.3389/fcimb.2020.00154)
Supplement: Supplementary file 2 [file Data_Sheet_2.zip]

Archive with 3 entries (3 files):
- Table S1.PDF
- Table S2.PDF
- Table S3.PDF
